# Supplementary material for: Evaluation of the Local and Peripheral Immune Responses in Patients with Cystic Echinococcosis
Source: Pathogens. 2024 Jun 4;13(6):477. doi: 10.3390/pathogens13060477 (PMC11206897; doi:10.3390/pathogens13060477)
Supplement: Supplementary file 1 [file pathogens-13-00477-s001.zip]

Archive with 1 entries (1 files):
- pathogens-2957251-supplementary.pdf
